# Supplementary material for: Proteomic anaysis of aged microglia: shifts in transcription, bioenergetics, and nutrient response
Source: J Neuroinflammation. 2017 May 3;14:96. doi: 10.1186/s12974-017-0840-7 (PMC5415769; doi:10.1186/s12974-017-0840-7)
Supplement: Supplementary file 2 — Table S2. Differentially expressed proteins filtered by Welch’s t test (p < 0.05) and |z-score| >1. (XLSX 19 kb) [file 12974_2017_840_MOESM2_ESM.xlsx]

## Sheet: Sheet1
Protein/Gene Symbol	Old/Young Ratio	Welch's t-test	|Z-Score|	* indicates ratios obtained from label-free relative quantitation
CYBA*	21.5527	0.00378559	3.36442	Imputation function in MaxQuant was utilized in label-free quantitation to replace zero values (for proteins with at least 50% intensity values detected)
VPS52*	16.6399	5.77997e-06	3.41131
RAB8B*	10.7534	0.0200079	2.81145
SFN*	10.0217	0.0283188	4.30703
PRKAR1A*	8.43298	0.00297694	2.323
MOBP*	6.79967	0.000247307	2.23409
PYHIN1;BC094916*	5.95628	0.0109892	3.02738
ZNF512*	4.82469	0.00537105	2.18049
PLEC	4.62085	0.0195815	5.57055
APOOL*	4.23757	0.0016889	1.67857
TOR3A*	4.10788	0.00254176	1.63708
SRP19*	4.06063	0.0486313	1.32597
OAS1A;OAS1G*	3.93796	0.0132915	1.41023
DHRS1*	3.68733	0.0200907	2.20021
LGALS3BP*	3.57384	0.0489025	1.87185
NT5C2*	3.52983	0.0334788	1.43222
LY86*	3.35675	0.0370084	1.54175
FTL1;FTL2	3.29768	0.0118747	4.36883
NOMO1*	3.07167	0.0246972	1.61103
ASL	3.05091	0.0194392	3.96096
MTX2*	3.02138	0.0347284	1.1739
USP48*	2.997	0.00698983	1.36324
GCLM*	2.95116	0.0260732	1.1683
NDUFA7*	2.88732	0.000849069	1.19704
ME2*	2.79544	0.0490882	1.31476
HEXB	2.7931	2.90858e-06	3.63262
CBR4*	2.67471	0.0277458	1.24857
LSP1	2.5469	0.00194619	3.34739
HEXA	2.5291	7.89422e-05	3.25965
SCARB2*	2.49976	0.00275195	1.07893
RAB32	2.40033	0.0403342	3.09435
MTX1*	2.38579	0.0113552	1.03002
ARRB1*	2.29879	0.0252303	1.10533
NDUFB3*	2.28814	0.0484489	1.30392
CREB1;CREM;ATF1*	2.22743	0.0426758	1.03853
ACP2*	2.16444	0.0352461	1.00228
APOE	2.15622	0.0115234	2.87484
CTSZ	2.06993	0.00783459	2.40379
ARL8A	2.00562	0.0330925	2.41809
GLTP	2.00263	0.00290883	2.47014
CORO1C	1.91734	0.0127138	2.23053
TCIRG1	1.89772	0.00686045	2.20895
CYB5R1	1.86996	0.00961424	2.19118
IFI204	1.86173	0.0161795	2.35618
H2-D1;H2-L	1.84017	0.0201919	2.35512
SH3GLB1	1.83428	0.0349664	1.9647
DYNC1I2	1.76494	0.0200238	1.97915
ECHS1	1.7569	0.00223413	1.89096
PHB	1.71288	0.00485026	1.78672
ANXA5	1.68706	0.00345312	1.83112
CAPG	1.678	0.00913885	1.77588
SAR1A	1.67174	0.0257379	1.75839
MYO1E	1.66354	0.0231697	1.73064
GSTO1	1.63984	0.000253635	1.69519
RPS14	1.60776	0.00805556	1.61091
LAMP2	1.60085	0.0015507	1.60757
IAH1	1.58931	0.0399861	1.72237
INPP5D	1.56399	0.00216199	1.54419
HSD17B11	1.5539	0.0299048	1.47273
PHB2	1.54864	0.00757278	1.42605
NPC1	1.54725	0.00793688	1.4717
AIF1	1.52936	0.0301375	1.37842
ATP6V0D1	1.52532	0.00505353	1.40686
ACOT13	1.52129	0.00683123	1.44026
TAPBP	1.51238	0.0260267	1.50057
GATM	1.50464	7.28191e-05	1.36679
ARL8B	1.50414	0.00168458	1.37531
HK2	1.48111	0.00144543	1.29451
STX7	1.47916	0.00104576	1.30395
LGALS9	1.47302	0.00270936	1.31178
ATL3	1.46809	0.0120656	1.27361
HMGCL	1.46188	0.0008348	1.28023
CD180	1.45671	0.0313045	1.20689
ACADS	1.45533	0.0105051	1.20619
PTPRC	1.45223	0.00620857	1.22954
APOA1BP	1.44753	0.0153434	1.24805
COX7A2	1.44705	0.0404626	1.25772
MYO1F	1.44333	0.0498486	1.19197
HADHB	1.43662	0.0038054	1.17918
ANXA4	1.43001	0.0294399	1.1439
SRI	1.42865	0.00549364	1.15092
VAMP8	1.40401	0.0216202	1.11384
OXCT1	1.39879	0.0353511	1.03642
COX6B1	1.3977	0.0140971	1.05685
SHMT2	1.39368	0.0396809	1.1798
RBM3	1.39198	0.011072	1.05871
NUP85	1.38863	0.00447178	1.08117
BAX	1.38814	0.00994585	1.0423
PLCG2	1.38171	0.00102508	1.05564
ACTR2	1.37906	0.0290796	1.0054
SDHA	1.37889	0.0119973	1.06266
PGD	1.37833	0.00265402	1.07171
BLVRB	1.37769	0.0311617	1.0624
COX6C	1.37637	0.0392652	1.04421
EIF3G	1.3749	0.00450539	1.04766
TECR	1.36945	0.00840458	1.01952
MTCH2	1.36863	0.00275639	1.02318
ACTL6A	0.796536	0.0484336	1
PSMC1	0.789133	0.0305267	1.03507
PSMB4	0.783644	0.000573736	1.01276
CHD4	0.779818	0.00684129	1.05537
SUPT5H	0.768878	0.0285448	1.07008
RBMXL1;RBMX	0.765278	0.00781067	1.1192
SMU1	0.761934	0.000880133	1.12536
KPNA3	0.754631	0.00924778	1.14966
FKBP5	0.747067	0.0149206	1.17543
LBR	0.744592	0.00805478	1.21621
HCFC1	0.738143	0.038626	1.18951
CENPV	0.737743	0.0456844	1.31659
APEX1	0.733793	0.0181144	1.30369
FUBP3	0.732479	0.0147805	1.2723
GLO1	0.724352	0.0398458	1.40194
TUBB5	0.722155	0.00639275	1.32749
HNRNPLL	0.71437	0.00157306	1.35659
MTA2	0.712432	0.0192808	1.39544
ILF2	0.711903	0.0115684	1.3343
MDH1	0.711524	0.00306041	1.36171
ANP32A	0.704852	0.000102396	1.40237
TMEM173	0.692137	0.00717282	1.50133
HNRNPH2	0.689881	0.0112125	1.5416
RUVBL1	0.684214	0.00173528	1.49494
PRPF40A	0.68185	0.0199028	1.50043
SET	0.677585	0.0181212	1.58787
SUB1	0.670007	0.0353772	1.70453
HNRNPH1	0.669367	0.00947113	1.63918
SMARCC2	0.629451	0.0044888	1.85732
HNRNPR	0.612715	0.00332311	1.89082
KPNA6	0.603507	0.0115229	1.9373
DBT	0.564386	0.0333476	2.22448
GPD1L	0.558073	0.0480577	2.19775
DCPS	0.539683	0.000356137	2.39857
SEC13	0.532823	0.0227052	2.53773
CTSC	0.524878	0.00225439	2.47815
CRYZ	0.429499	0.0418969	3.17159
THYN1*	0.383408	0.0433774	1.16889
STK24*	0.362636	0.0292564	1.2216
NUP153	0.359381	0.0353928	4.03847
AGPS*	0.346351	0.0353842	1.53005
P2RY12*	0.344134	0.0415903	1.46255
CUL5*	0.324911	0.00997985	1.37438
HNRNPH3*	0.324256	0.00537391	1.41757
RRS1*	0.319268	0.0175476	1.9527
SNRPG*	0.315763	0.0431751	2.12955
PRPF3*	0.302365	0.00962094	1.48632
CBX5*	0.268741	0.0167352	1.63235
CSTF2*	0.263049	0.0486011	1.46016
SMARCD2*	0.253672	0.00990787	1.69491
TERF2IP*	0.237829	0.0381742	1.65748
HSPH1*	0.232989	0.0456828	2.36471
RAB5B*	0.229404	0.0265093	2.11077
FGD2*	0.225337	0.0455051	1.86246
SMARCA4*	0.224763	0.0185226	1.88063
CRYBA4*	0.212831	0.0159502	2.63259
IPO9*	0.184207	0.0284749	1.91193
HIST1H1B	0.166926	0.000253089	6.4798
FRG1*	0.0855988	0.000220809	3.32063
